# Supplementary material for: A Pilot Study on the Metabolic Impact of Mediterranean Diet in Type 2 Diabetes: Is Gut Microbiota the Key?
Source: Nutrients. 2021 Apr 8;13(4):1228. doi: 10.3390/nu13041228 (PMC8068165; doi:10.3390/nu13041228)
Supplement: Supplementary file 1 [file nutrients-13-01228-s001.zip]

Archive with 2 entries (2 files):
- Supplementary figures.pptx
- Supplementary tables.xlsx
