# Supplementary material for: A Pilot Study on the Metabolic Impact of Mediterranean Diet in Type 2 Diabetes: Is Gut Microbiota the Key?
Source: Nutrients. 2021 Apr 8;13(4):1228. doi: 10.3390/nu13041228 (PMC8068165; doi:10.3390/nu13041228)
Supplement: Supplementary file 1 [file nutrients-13-01228-s001.zip › Supplementary tables.xlsx]

## Sheet: Supl. Table 1
Table S1 – Macronutrient energy percentage and macronutrients and micronutrients ingested quantity
	Baseline	4-weeks	12-weeks	p value
	(n=9)	(n=9)	(n=8)
Energy (kcal/day)	1849.57±662.42	1829.81±352.33	1778.49±475.07	0.607
Carbohydrate (%)	49.97±13.12	54.58±4.88	59.56±6.43	0.244
Carbohydrates (g/day)	238.49±125.03	236.81±54.67	260.57±84.61	0.513
Protein (%)	22.82±8.80	23.28±4.36	20.00±5.84	0.727
Protein (g/day)	94.80±22.75	108.21±30.21	97.20±30.19	1.000
Fat (%)	9.27±4.64	22.5±45.12*	19.38±6.87*	0.015*
Total fat (g/day)	46.14±36.26	52.38±16.66	41.49±10.51	0.607
Monounsaturated fatty acids (g/day)	12.43±9.24	13.07±3.82	11.90±5.70	1.000
Polyunsaturated fatty acids (g/day)	7.71±6.18	8.07±4.99	9.06±4.99	0.846
Saturated fatty acids (g/day)	17.07±15.81	16.45±6.67	11.25±4.04	0.080
Trans fatty acids (g/day)	0.89±0.40	0.79±0.67	0.15±0.11*	0.043*
Vitamin B12 (μg/day)	3.32±2.83	14.49±12.18	7.02±10.22	0.115
Vitamin C (mg/day)	129.50±51.40	141.35±79.51	173.74±102.71	0.311
Vitamin D (μg/day)	0.35±0.57	2.85±4.81	3.15±4.95	0.265
Calcium (mg/day)	662.33±193.61	697.86±307.53	678.21±229.94	1.000
Iron (mg/day)	9.16±3.44	8.96±3.59	4.81±1.41	0.177
Sodium (mg/day)	11681.17±13810.05	10676.02±6832.64	14044.85±12311.02	0.884
Potassium (mg/day)	2123.79±550.56	2119.46±721.33	4118.24±5018.39	0.681
Data are expressed as mean±SD. *p < 0.05 vs baseline

## Sheet: Supl. Table 2
Table S2 – Biochemical parameters
	Baseline	4-weeks	12-weeks	p value
	(n=9)	(n=9)	(n=8)
Aspartate aminotransferase (U/L)	24.78±13.58	28.22±17.12	23.75±11.91	0.152
Alanine aminotransferase (U/L)	32.33±24.96	36.67±28.66	31.25±21.59	0.748
Gamma-glutamyl transferase (U/L)	35.67±19.26	28.33±11.17	32.13±15.75	0.153
Cholecystokinin (U/L)	116.22±59.75	106.63±63.44	85.63±40.22	0.180
Serum ALP (U/L)	73.89±20.31	69.44±20.52	76.25±19.70	0.336
Total protein (g/dL)	7.16±0.17	6.91±0.11	7.24±0.11	0.085
Albumin (g/dL)	4.61±0.52	4.56±0.07	4.65±0.05	0.548
Urea (mg/dL)	37.56±7.57	37.33±4.27	38.13±7.34	0.784
Creatinine (mg/dL)	0.85±0.18	0.86±0.11	0.89±0.13	0.482
Uric acid (mg/dL)	5.30±1.24	5.48±1.07	5.21±0.69	0.731
Iron (μg/dL)	80.00±23.71	86.00±18.68	87.17±28.30	0.459
Sodium (mmol/L)	141.56±1.94	140.78±2.64	140.38±2.45	0.833
Potassium (mmol/L)	4.44±0.48	4.46±0.27	4.59±0.47	0.341
Chloride (mmol/L)	102.11±2.42	103.11±2.76	101.25±3.11	0.237
C-reactive protein (mg/dL)	0.20±0.20	0.15±0.16	0.25±0.33	0.210
Data are expressed as mean±SD.
